# Supplementary material for: Effect of silicon application with mycorrhizal inoculation on Brassica juncea cultivated under water stress
Source: PLoS One. 2022 Apr 7;17(4):e0261569. doi: 10.1371/journal.pone.0261569 (PMC8989204; doi:10.1371/journal.pone.0261569)
Supplement: S1 File — (XLSX) [file pone.0261569.s001.xlsx]

## Sheet: Sheet1
	Growth parameters
	Treatments	Fresh weight (g)	Dry matter (g)	Root length (cm)	Leaf area (cm2)	Plant height (cm)
	C	22.33±1.53c	4.32±0.07d	16.67±0.65c	93.33±1.53cd	96.67±1.50c
	C+My	24.00±1.00c	5,94±0.30c	19.30±1.00b	117.21±3.30b	104.67±1.48b
	C+Si	27.33±0.85c	5.65±0.38c	17.17±0.96c	112.34±5.71b	105.67±1.71b
	C+Si+My	87.33±4.51a	12.73±0.57a	21.71±1.02a	125.20±2.04a	112.03±1.95a
	S	15.67±2.08d	2.96±0.08e	14.52±1.20d	71.33±0.58e	65.67±2.52f
	S+My	24.00±2.00c	4.52±0.41d	16.67±1.35c	88.12±3.54d	73.67±2.52e
	S+Si	24.42±1.06c	5.94±0.38c	19.32±1.45b	117.00±3.04b	104.67±1.76b
	S+Si+My	75.33±5.77b	10.70±0.52b	18.67±0.65b	99.33±6.51c	89.67±1.83d
	Biochemical parameters
	Treatments	Relative water content (%)	Membrane stability index (%)	Electrolytic content (%)	Superoxidase dismutase (Ug−1 FW)	Peroxidase (Ug−1 FW)	Ascorbate (Ug−1 FW)	Catalase (Ug−1 FW)
	C	81.38±0.15b	66.89±1.28c	24.58±1.06e	14.89±2.27e	9.31±5.80d	5.14±2.13c	3.88±1.66e
	C+My	78.66±1.50c	66.91±1.20c	26.09±0.57d	19.28±3.07d	16.30±3.60bc	9.43±1.70bc	7.08±1.63cd
	C+Si	83.89±1.27a	69.95±0.77b	22.88±0.65f	15.89±2.64e	10.66±5.86d	5.96±1.57c	4.57±1.30de
	C+Si+My	85.05±1.34a	73.16±1.04a	20.93±0.75g	18.26±3.43d	12.14±3.91cd	7.27±2.31c	5.66±1.65de
	S	69.74±0.46e	56,54±1.76f	39.54±0.81a	22.2±4.04c	17.11±5.84b	9.83±1.22bc	9.15±1.13bc
	S+My	71.84±0.52d	59.14±1.50e	37.25±0.87b	24.69±3.51b	22.06±3.28a	14.33±4.32ab	11.86±0.70b
	S+Si	78.66±1.54c	66.91±1.21c	26.09±0.57d	19.28±3.07d	16.31±3.60bc	9.43±1.75bc	7.08±1.72cd
	S+Si+My	78.17±0.48c	63.68±1.45d	35.57±0.70c	26.59±2.91a	23.88±3.16a	15.83±5.02a	15.35±2.18a
